# Supplementary material for: Delivery Capacity and Anticancer Ability of the Berberine-Loaded Gold Nanoparticles to Promote the Apoptosis Effect in Breast Cancer
Source: Cancers (Basel). 2021 Oct 22;13(21):5317. doi: 10.3390/cancers13215317 (PMC8582582; doi:10.3390/cancers13215317)
Supplement: Supplementary file 1 [file cancers-13-05317-s001.zip]

Archive with 1 entries (1 files):
- cancers-1372113-supplementary.pdf
